# Supplementary material for: Towards Achilles Tendon Injury Prevention in Athletes with Structural MRI Biomarkers: A Machine Learning Approach
Source: Sports Med Open. 2024 Nov 5;10:118. doi: 10.1186/s40798-024-00786-6 (PMC11538108; doi:10.1186/s40798-024-00786-6)
Supplement: Supplementary file 1 — Supplementary Material 1 [file 40798_2024_786_MOESM1_ESM.xlsx]

## Sheet: Title page
														Towards Achilles Tendon Injury Prevention in Athletes with Structural MRI Biomarkers: A Machine Learning Approach
														Running heading: Achilles Tendon Injury Prevention with Structural MRI Biomarkers
														Norbert Kapinski1,2, Karol Jaskulski3, Justyna Witkowska2,4*, Adam Kozlowski2, Pawel Adamczyk2,5, Bartosz Wysoczanski3, Agnieszka Zdrodowska3, Adam Niemaszyk3, Beata Ciszkowska-Lyson6, Michal Starczewski3
														1. Interdisciplinary Centre for Mathematical and Computational Modelling, University of Warsaw, Warsaw, Poland
														2. Smarter Diagnostics, Olsztyn, Poland
														3. Faculty of Rehabilitation, Jozef Pilsudski University of Physical Education in Warsaw, Warsaw, Poland
														4. Faculty of Materials Science and Engineering, Warsaw University of Technology, Warsaw, Poland
														5. Gamma Medical Center, Warsaw, Poland
														6. MIRAI Clinic, Otwock, Poland
														*corresponding author: justyna.witkowska@smarterdiagnostics.com
														Journal: Sports Medicine Open

## Sheet: AdditionalFile1 (3)
patient_number;sex;chronological_age;body_mass;fat-free_mass;mass_of_soft_tissues;water_content;adipose_tissue_mass;adipose_content;basal_metabolic_rate;metabolic_age;body_height;study_date;Fj_max_CMJ;Vj_max_CMJ;Pj_max_CMJ;Pj_av_CMJ;Wj_CMJ;hj(v)_CMJ;hj(t_flight)_CMJ;hj(W)_CMJ;hj(traj)_CMJ;d_swing_CMJ;Ij_CMJ;time_CMJ;dFmax_CMJ;time_from_dFmax_CMJ;dPmax_CMJ;time_from_dPmax_CMJ;Fj_max_SJ;Vj_max_SJ;P…
1;Man;30.8;88.9;65.6;60.5;47.2;23.3;26.2;1708.0;32.0;184;2022-04-23;909;2.76;1888;963;344;0.389;0.423;0.395;0.4;-0.53;249;0.357;6911;0.438;13052;0.1;864;2.6;1870;780;304;0.345;0.364;0.349;0.352;-0.488;233;0.39;6067;0.395;15472;0.107;806;1.98;1364;357;177;0.2;0.224;0.203;0.217;-0.396;176;0.495;5794;0.113;13117;0.095;577;1.88;883;399;160;0.181;0.221;0.183;0.207;-0.362;169;0.4;2269;0.355;5083;0.128;…
2;Woman;27.1;75.5;49.7;45.4;35.8;25.8;34.2;1316.0;29.0;164;2022-04-23;731;2.2;1380;505;184;0.246;0.265;0.249;0.263;-0.362;168;0.365;4659;0.64;10108;0.098;727;2.03;1226;514;158;0.21;0.224;0.213;0.225;-0.292;156;0.307;6217;0.383;9925;0.115;504;1.55;625;220;92;0.122;0.15;0.124;0.149;-0.277;118;0.417;4113;0.555;4731;0.13;477;1.42;551;196;78;0.103;0.142;0.104;0.127;-0.245;109;0.395;4748;1.06;4712;0.13…
3;Man;45.3;77.3;57.4;52.9;41.3;19.9;25.7;1445.0;47.0;175;2022-04-23;1127;2.58;2254;1218;265;0.339;0.358;0.347;0.348;-0.3;205;0.217;7304;0.39;18623;0.113;749;2.43;1498;494;232;0.301;0.307;0.305;0.313;-0.413;188;0.47;4692;0.343;10566;0.115;640;1.85;938;378;135;0.175;0.194;0.177;0.195;-0.303;145;0.357;3749;0.152;7394;0.133;599;1.88;911;406;140;0.181;0.211;0.183;0.202;-0.314;148;0.345;2977;0.15;6844;…
4;Man;46.7;77.9;63.6;59.1;45.8;14.3;18.4;1569.0;44.0;185;2022-04-23;1175;2.76;2716;1056;304;0.388;0.43;0.396;0.399;-0.378;221;0.287;12965;0.12;28100;0.107;786;2.61;1777;784;272;0.348;0.388;0.353;0.366;-0.435;206;0.347;9193;0.355;11319;0.128;1072;2.23;1794;510;198;0.252;0.265;0.257;0.272;-0.333;176;0.388;10481;0.155;20849;0.098;781;2.09;1312;489;175;0.223;0.262;0.227;0.24;-0.333;167;0.357;5787;0.1…
5;Woman;44.0;57.3;40.3;37.0;29.0;17.0;29.7;1130.0;43.0;158;2022-04-24;573;2.23;988;565;146;0.254;0.291;0.259;0.272;-0.31;130;0.258;5124;0.338;6407;0.155;640;2.13;1054;579;133;0.231;0.259;0.236;0.245;-0.261;125;0.23;6121;0.258;7906;0.138;463;1.52;537;282;68;0.118;0.144;0.121;0.143;-0.19;90;0.242;2750;0.32;4267;0.125;439;1.42;444;262;59;0.102;0.12;0.105;0.124;-0.178;83;0.225;3039;0.237;3472;0.182;1…
6;Man;41.0;99.4;77.3;71.6;55.7;22.1;22.2;1825.0;41.0;189;2022-04-24;1179;2.63;2285;1189;348;0.352;0.374;0.357;0.36;-0.413;267;0.292;8878;0.37;15692;0.08;1090;2.54;2384;1063;327;0.33;0.351;0.335;0.338;-0.374;256;0.307;7534;0.335;18388;0.102;707;1.91;1103;564;183;0.186;0.214;0.188;0.202;-0.322;192;0.325;4298;0.445;6446;0.11;851;1.76;1173;511;157;0.159;0.182;0.161;0.177;-0.269;177;0.307;6907;0.468;1…
7;Woman;31.8;71.0;49.1;45.1;35.4;21.9;30.8;1293.0;32.0;166;2022-07-23;906;2.55;1925;840;233;0.332;0.374;0.338;0.346;-0.336;181;0.278;4653;0.122;15669;0.1;762;2.42;1557;660;208;0.298;0.319;0.303;0.312;-0.349;170;0.315;4740;0.305;10814;0.117;638;1.92;992;398;131;0.188;0.211;0.191;0.21;-0.276;135;0.33;2941;0.18;7201;0.105;643;1.87;946;365;125;0.179;0.214;0.182;0.201;-0.268;132;0.343;3677;0.165;7518;…
8;Woman;39.0;50.7;45.4;42.4;32.7;5.3;10.5;1227.0;32.0;173;2022-05-14;582;2.31;1054;590;140;0.273;0.3;0.278;0.288;-0.295;121;0.237;6310;0.352;7095;0.145;511;2.35;967;419;143;0.281;0.294;0.286;0.304;-0.368;121;0.343;3930;0.4;6642;0.122;474;1.61;509;307;68;0.133;0.175;0.136;0.155;-0.206;85;0.223;4704;0.347;4494;0.175;459;1.6;453;278;67;0.131;0.191;0.134;0.151;-0.223;85;0.242;12543;0.403;4089;0.26;20…
9;Man;39.3;106.3;78.4;72.3;56.4;27.9;26.2;1862.0;41.0;191;2022-04-24;1119;2.49;2192;1039;335;0.316;0.325;0.321;0.335;-0.389;268;0.323;10050;0.52;14076;0.147;815;2.33;1625;658;291;0.277;0.3;0.28;0.296;-0.453;247;0.443;7178;0.403;8733;0.13;801;1.66;951;429;148;0.14;0.152;0.143;0.173;-0.276;177;0.345;6929;0.568;8368;0.16;930;1.87;1325;585;187;0.177;0.214;0.18;0.207;-0.285;199;0.32;8543;0.522;11028;0…
10;Man;45.8;69.4;53.8;49.8;38.7;15.6;22.5;1366.0;45.0;170;2022-04-24;1097;2.92;2659;1143;303;0.436;0.46;0.443;0.441;-0.366;205;0.265;6199;0.338;23200;0.092;1071;2.74;2411;922;267;0.383;0.427;0.39;0.39;-0.336;193;0.29;5785;0.133;20528;0.098;787;2.14;1351;566;163;0.234;0.265;0.238;0.253;-0.294;152;0.287;4959;0.383;12060;0.1;701;2.04;1149;355;147;0.212;0.248;0.216;0.236;-0.342;143;0.415;5383;0.155;1…
11;Man;36.3;79.3;68.3;63.7;49.2;11.0;13.9;1704.0;33.0;186;2022-04-23;1037;2.77;2326;945;312;0.391;0.453;0.398;0.411;-0.406;224;0.33;5524;0.138;18894;0.115;942;2.67;1884;862;287;0.362;0.402;0.368;0.384;-0.419;213;0.333;5694;0.37;15981;0.142;736;2.04;1227;451;168;0.211;0.283;0.215;0.239;-0.329;164;0.372;5015;0.16;9335;0.142;734;2.07;1211;454;174;0.219;0.294;0.222;0.255;-0.351;167;0.383;4708;0.16;92…
12;Woman;39.1;61.4;45.6;42.0;32.8;15.8;25.7;1225.0;37.0;170;2022-04-23;752;2.17;1303;563;149;0.24;0.28;0.245;0.253;-0.263;136;0.265;5123;0.135;11852;0.098;645;2.17;1147;372;148;0.24;0.274;0.244;0.255;-0.341;136;0.398;4290;0.142;9853;0.098;547;1.6;684;285;81;0.131;0.166;0.134;0.153;-0.21;100;0.285;2999;0.145;6036;0.11;638;1.86;870;418;110;0.176;0.209;0.18;0.202;-0.238;116;0.263;4180;0.198;7945;0.1…
13;Man;43.2;80.8;65.0;60.3;46.8;15.8;19.6;1585.0;42.0;180;2022-04-23;932;2.62;1993;971;284;0.351;0.405;0.357;0.365;-0.388;217;0.292;6424;0.448;14035;0.1;799;2.59;1713;761;276;0.341;0.378;0.345;0.36;-0.453;212;0.362;8123;0.405;12573;0.115;735;1.95;1098;429;157;0.194;0.277;0.197;0.22;-0.314;160;0.365;5711;0.177;9035;0.14;772;1.96;1124;436;158;0.195;0.271;0.198;0.225;-0.313;161;0.362;6243;0.168;1000…
14;Woman;43.2;53.0;42.5;39.4;30.6;10.5;19.8;1162.0;37.0;164;2022-04-23;529;2.33;1053;524;148;0.277;0.31;0.281;0.287;-0.344;128;0.282;4322;0.318;7652;0.092;515;2.23;975;511;137;0.254;0.304;0.259;0.269;-0.318;122;0.268;6745;0.305;7003;0.09;661;1.78;816;465;87;0.161;0.194;0.165;0.181;-0.19;98;0.188;9054;0.305;8649;0.117;517;1.61;532;332;71;0.132;0.189;0.136;0.155;-0.201;89;0.215;6252;0.302;4907;0.20…
15;Woman;36.4;73.0;48.4;44.2;34.8;24.6;33.7;1268.0;38.0;168;2022-04-23;633;2.03;1096;439;153;0.21;0.243;0.213;0.22;-0.348;152;0.35;3962;0.12;9594;0.085;646;2.05;1064;565;157;0.214;0.237;0.218;0.226;-0.295;152;0.278;6236;0.292;6663;0.163;408;1.47;490;208;81;0.111;0.159;0.112;0.131;-0.274;110;0.388;3785;0.7;3355;0.125;394;1.43;467;167;76;0.105;0.163;0.106;0.13;-0.299;106;0.455;3299;0.84;3261;0.13;1…
16;Man;33.7;82.6;62.3;57.6;44.9;20.3;24.6;1609.0;35.0;178;2022-04-24;1448;2.95;3288;1436;366;0.442;0.479;0.452;0.445;-0.337;248;0.255;19145;0.362;32316;0.107;1174;2.86;2755;1125;343;0.416;0.438;0.423;0.418;-0.362;236;0.305;8199;0.165;21025;0.142;990;2.18;1665;685;200;0.242;0.262;0.247;0.255;-0.294;183;0.292;11797;0.47;16849;0.11;796;2.09;1386;525;184;0.223;0.259;0.227;0.239;-0.342;176;0.35;7940;0…
17;Man;36.8;93.1;71.5;66.2;51.5;21.6;23.2;1757.0;37.0;186;2022-05-14;1262;3.12;3295;1493;459;0.495;0.563;0.503;0.498;-0.479;294;0.307;12326;0.557;23134;0.11;1277;2.9;2784;1423;398;0.43;0.479;0.438;0.442;-0.392;271;0.28;9052;0.25;20169;0.163;1004;2.49;2008;676;292;0.316;0.395;0.321;0.336;-0.483;235;0.432;8627;0.155;17115;0.135;808;2.43;1659;693;277;0.301;0.388;0.305;0.327;-0.465;230;0.4;7407;0.57;…
18;Man;31.6;79.1;64.8;60.2;46.7;14.3;18.1;1697.0;30.0;187;2022-05-14;906;2.75;2021;1012;306;0.386;0.468;0.392;0.403;-0.421;222;0.302;6799;0.432;13681;0.11;989;2.62;2049;926;275;0.349;0.381;0.355;0.361;-0.36;210;0.297;7612;0.193;14599;0.147;651;2.11;1036;551;180;0.227;0.288;0.231;0.253;-0.355;170;0.328;7106;0.56;6276;0.14;732;2.12;1274;432;180;0.229;0.288;0.232;0.253;-0.403;170;0.417;6403;0.19;101…
19;Man;34.0;78.7;66.4;61.8;47.8;12.3;15.6;1714.0;31.0;189;2022-05-14;1213;3.07;2973;1446;380;0.48;0.506;0.489;0.482;-0.399;247;0.263;13699;0.325;26415;0.107;914;2.87;2204;1068;331;0.42;0.434;0.426;0.427;-0.452;231;0.31;11175;0.345;16432;0.1;946;2.29;1794;737;212;0.268;0.283;0.273;0.276;-0.311;184;0.287;4936;0.102;16086;0.09;953;2.5;1902;865;251;0.318;0.297;0.324;0.339;-0.355;199;0.29;7880;0.383;1…
20;Man;30.9;81.0;62.8;58.1;45.2;18.2;22.5;1625.0;31.0;176;2022-08-27;900;2.71;1971;891;301;0.374;0.391;0.379;0.383;-0.442;222;0.338;7782;0.425;14345;0.125;818;2.42;1614;861;241;0.299;0.307;0.304;0.315;-0.35;198;0.28;11083;0.292;9108;0.135;746;2.02;1190;445;167;0.207;0.224;0.21;0.229;-0.328;165;0.375;5652;0.175;9002;0.138;722;1.86;1057;430;142;0.176;0.214;0.179;0.204;-0.28;152;0.33;4036;0.165;8376…
21;Man;27.1;118.7;91.2;84.4;65.7;27.5;23.2;2125.0;28.0;192;2022-08-27;1260;2.91;3138;1485;505;0.432;0.445;0.438;0.443;-0.488;346;0.34;6318;0.485;17249;0.142;1383;2.69;3018;1585;432;0.368;0.381;0.374;0.377;-0.379;322;0.273;16593;0.3;19254;0.113;1121;1.96;1789;538;230;0.196;0.211;0.199;0.216;-0.367;234;0.427;11553;0.13;18847;0.12;1094;2.02;1707;600;244;0.208;0.243;0.211;0.234;-0.346;241;0.407;6475;…
22;Man;23.8;84.9;74.5;69.5;53.6;10.4;12.2;1867.0;21.0;184;2022-08-27;1329;3.21;3554;1262;445;0.526;0.53;0.534;0.538;-0.498;277;0.352;9562;0.135;31859;0.105;1401;3.07;3465;1355;410;0.48;0.498;0.488;0.495;-0.405;264;0.302;9912;0.128;32511;0.1;1168;2.82;2498;968;329;0.406;0.427;0.413;0.436;-0.446;232;0.34;9390;0.135;27282;0.117;1071;2.68;2280;991;305;0.367;0.409;0.373;0.39;-0.392;226;0.307;5904;0.15…
23;Man;33.4;69.1;63.5;59.4;45.7;5.6;8.1;1663.0;28.0;188;2022-08-27;787;2.67;1809;678;249;0.362;0.381;0.366;0.375;-0.456;188;0.367;5877;0.115;15823;0.092;645;2.53;1449;517;224;0.327;0.332;0.331;0.342;-0.48;175;0.432;6543;0.395;9406;0.1;667;2.04;1086;413;146;0.212;0.221;0.216;0.231;-0.318;142;0.355;4485;0.565;9481;0.107;495;1.92;802;305;129;0.187;0.227;0.19;0.209;-0.364;134;0.422;2682;0.545;5142;0.…
24;Woman;26.8;51.8;42.2;39.2;30.4;9.6;18.5;1237.0;23.0;163;2022-08-27;702;2.5;1175;722;166;0.319;0.364;0.326;0.339;-0.32;132;0.23;7508;0.38;10081;0.16;491;2.31;948;501;140;0.271;0.294;0.276;0.295;-0.339;121;0.28;6962;0.328;5114;0.113;462;2.05;771;386;111;0.214;0.274;0.218;0.238;-0.301;108;0.287;5877;0.425;4906;0.11;445;1.81;590;317;86;0.166;0.235;0.17;0.195;-0.263;95;0.273;3888;0.432;4481;0.145;2…
25;Woman;19.5;85.4;59.3;54.4;42.7;26.1;30.6;1462.0;19.0;173;2022-08-27;943;2.55;2019;866;279;0.33;0.351;0.336;0.346;-0.404;220;0.323;5410;0.11;16554;0.087;888;2.42;1645;936;253;0.299;0.297;0.305;0.315;-0.349;208;0.27;8229;0.287;9893;0.203;598;1.91;966;375;156;0.186;0.199;0.188;0.21;-0.374;164;0.417;3983;0.517;7057;0.117;656;1.81;972;370;140;0.166;0.221;0.169;0.195;-0.302;154;0.378;3478;0.147;7082…
26;Woman;18.2;60.5;50.3;46.8;36.2;10.2;16.9;1376.0;18.0;176;2022-08-27;892;2.84;2163;1020;250;0.411;0.441;0.42;0.42;-0.345;176;0.245;6441;0.278;16517;0.07;852;2.56;1863;900;205;0.335;0.391;0.343;0.342;-0.289;158;0.228;6824;0.24;13673;0.075;667;2.15;1130;585;143;0.236;0.243;0.241;0.245;-0.279;133;0.245;6108;0.282;8731;0.107;716;2.09;1169;529;135;0.222;0.24;0.226;0.231;-0.263;129;0.255;4744;0.295;1…
27;Man;44.1;92.2;70.5;65.2;50.8;21.7;23.5;1669.0;45.0;182;2022-08-27;1189;2.82;2726;1101;369;0.405;0.402;0.411;0.41;-0.428;263;0.335;10886;0.393;21685;0.128;1033;2.59;2045;1028;308;0.341;0.358;0.346;0.348;-0.38;237;0.3;7150;0.328;14920;0.14;714;1.89;968;432;165;0.182;0.206;0.185;0.203;-0.375;177;0.383;5822;0.468;7675;0.142;618;2.07;1005;462;197;0.218;0.232;0.221;0.235;-0.442;192;0.427;4528;0.73;7…
28;Man;35.2;88.1;68.9;63.8;49.6;19.2;21.8;1711.0;36.0;183;2022-08-27;1392;2.64;2797;1546;313;0.354;0.368;0.364;0.364;-0.288;238;0.203;11309;0.282;23641;0.102;1182;2.51;2301;1248;281;0.322;0.31;0.329;0.328;-0.301;222;0.225;14415;0.228;16768;0.158;1143;2.0;1566;857;180;0.204;0.227;0.209;0.236;-0.24;180;0.21;7698;0.25;16370;0.135;942;1.85;1216;665;155;0.175;0.196;0.179;0.208;-0.24;166;0.233;8116;0.3…
29;Woman;23.9;103.3;66.4;60.6;47.8;36.9;35.7;1532.0;25.0;181;2022-08-27;1086;2.37;2080;872;292;0.287;0.348;0.291;0.303;-0.403;248;0.335;14292;0.44;17743;0.102;942;2.33;1916;878;283;0.278;0.297;0.282;0.293;-0.385;243;0.323;9810;0.385;13435;0.09;881;2.05;1368;546;217;0.213;0.259;0.217;0.25;-0.348;210;0.398;5007;0.205;9912;0.16;803;1.65;1062;376;141;0.138;0.232;0.14;0.17;-0.263;171;0.375;5330;0.158;…
30;Man;23.8;92.9;83.8;78.3;60.3;9.1;9.8;2024.0;20.0;190;2022-08-27;1444;3.19;3799;1659;477;0.519;0.559;0.529;0.526;-0.445;298;0.287;10129;0.347;32427;0.1;1411;3.02;3371;1722;430;0.465;0.522;0.475;0.472;-0.382;284;0.25;11948;0.278;25459;0.11;961;2.33;1796;712;254;0.277;0.294;0.281;0.303;-0.376;217;0.357;5799;0.155;14297;0.125;1071;2.21;1831;732;229;0.248;0.285;0.253;0.268;-0.317;206;0.313;7741;0.1…
31;Man;27.0;87.1;65.3;60.3;47.0;21.8;25.0;1678.0;29.0;175;2022-08-27;1221;2.74;2734;1325;331;0.382;0.409;0.39;0.396;-0.357;241;0.25;12920;0.328;23635;0.095;1235;2.46;2232;1171;269;0.309;0.341;0.317;0.326;-0.291;216;0.23;12275;0.195;19481;0.147;884;2.07;1514;677;188;0.218;0.237;0.222;0.253;-0.293;182;0.278;8089;0.435;12147;0.085;726;1.98;1202;509;172;0.2;0.254;0.203;0.23;-0.333;173;0.338;5953;0.57…
32;Man;34.2;103.7;80.2;74.2;57.7;23.5;22.7;1877.0;35.0;183;2022-09-03;1327;2.58;2700;1227;353;0.34;0.395;0.346;0.361;-0.372;274;0.287;10622;0.393;24245;0.115;1213;2.42;2297;1125;309;0.297;0.348;0.303;0.32;-0.331;254;0.275;10662;0.297;16773;0.13;907;1.81;1338;580;174;0.168;0.235;0.171;0.208;-0.268;190;0.3;5157;0.385;10465;0.115;1166;1.88;1681;591;188;0.181;0.216;0.184;0.214;-0.253;197;0.318;11256;…
33;Woman;18.3;63.3;45.0;41.4;32.4;18.3;28.9;1294.0;18.0;156;2022-09-03;751;2.67;1695;733;231;0.363;0.398;0.368;0.373;-0.406;173;0.315;4854;0.378;12728;0.1;837;2.54;1610;891;212;0.33;0.368;0.337;0.343;-0.313;165;0.237;7587;0.273;12444;0.147;523;1.92;728;380;120;0.188;0.248;0.191;0.205;-0.303;124;0.315;3586;0.445;5799;0.147;547;1.95;794;418;123;0.193;0.257;0.196;0.209;-0.293;127;0.295;5351;0.477;60…
34;Woman;18.4;69.9;58.4;54.3;42.0;11.5;16.5;1473.0;18.0;186;2022-09-03;773;2.4;1539;694;206;0.294;0.319;0.3;0.314;-0.341;171;0.297;3190;0.63;10603;0.085;1047;2.18;1429;890;171;0.241;0.251;0.248;0.256;-0.24;156;0.193;12880;0.203;16323;0.163;623;1.75;833;442;110;0.157;0.184;0.16;0.184;-0.243;126;0.25;8496;0.352;6681;0.115;550;1.6;697;369;91;0.13;0.128;0.133;0.152;-0.22;115;0.247;8723;0.29;4583;0.12…
35;Woman;33.0;58.8;43.3;40.0;31.2;15.5;26.4;1211.0;32.0;159;2022-09-03;621;2.39;1235;639;174;0.292;0.332;0.297;0.303;-0.337;147;0.273;4851;0.352;9297;0.117;557;2.39;1165;572;173;0.291;0.3;0.295;0.302;-0.368;144;0.302;4904;0.307;6335;0.122;451;1.59;585;302;77;0.129;0.163;0.131;0.151;-0.215;97;0.255;2928;0.347;4178;0.09;484;1.63;625;329;81;0.135;0.166;0.138;0.159;-0.217;99;0.245;2824;0.287;4317;0.1…
36;Woman;24.8;85.0;59.4;54.6;42.8;25.6;30.1;1450.0;25.0;179;2022-09-03;1198;2.39;1835;1163;250;0.291;0.316;0.299;0.315;-0.291;211;0.215;11530;0.27;17040;0.158;1006;2.11;1665;874;194;0.226;0.259;0.232;0.243;-0.243;184;0.223;11244;0.255;12866;0.125;982;1.61;970;599;114;0.132;0.161;0.136;0.159;-0.182;141;0.19;9706;0.21;11578;0.152;921;1.87;1144;691;152;0.177;0.224;0.182;0.204;-0.234;163;0.22;13805;0…
37;Woman;18.1;48.3;40.3;37.5;29.0;8.0;16.6;1255.0;18.0;163;2022-09-03;577;2.54;1265;544;160;0.328;0.354;0.333;0.339;-0.369;127;0.295;3954;0.388;9809;0.077;473;2.24;914;392;126;0.256;0.291;0.26;0.272;-0.339;112;0.323;4154;0.323;6740;0.09;316;1.69;465;181;71;0.146;0.182;0.148;0.17;-0.331;84;0.393;3920;0.68;4173;0.092;323;1.69;431;224;71;0.146;0.172;0.148;0.165;-0.282;84;0.318;3594;0.54;2832;0.13;26…
38;Woman;27.0;74.8;53.6;49.3;38.6;21.2;28.3;1369.0;27.0;174;2022-09-03;864;2.54;1867;907;247;0.328;0.358;0.334;0.346;-0.355;194;0.273;9538;0.37;14365;0.098;840;2.3;1510;832;204;0.27;0.3;0.276;0.283;-0.295;176;0.245;7245;0.297;10550;0.15;578;1.78;784;420;122;0.162;0.191;0.165;0.18;-0.272;136;0.29;6170;0.415;5460;0.142;601;1.86;865;418;133;0.177;0.206;0.18;0.2;-0.289;142;0.318;6011;0.432;5993;0.158…
39;Man;36.9;111.8;83.5;77.1;60.1;28.3;25.3;1913.0;38.0;183;2022-09-03;1701;2.58;3382;1799;382;0.34;0.348;0.348;0.354;-0.296;294;0.212;10817;0.335;28698;0.11;1144;2.47;2378;1134;346;0.311;0.313;0.316;0.324;-0.367;277;0.305;12635;0.285;13228;0.102;863;1.79;1316;601;182;0.163;0.194;0.166;0.194;-0.265;203;0.302;8006;0.425;8596;0.095;891;1.81;1301;583;185;0.167;0.216;0.169;0.197;-0.281;204;0.318;5608;…
40;Man;28.8;73.1;62.4;58.1;44.9;14.6;10.7;1656.0;26.0;182;2022-09-03;1198;3.05;2911;1139;347;0.474;0.494;0.482;0.489;-0.419;227;0.305;9188;0.133;28077;0.107;823;2.94;2089;817;323;0.441;0.483;0.448;0.459;-0.497;216;0.395;7166;0.333;12898;0.107;911;2.28;1692;578;194;0.265;0.322;0.269;0.292;-0.333;168;0.335;7113;0.125;16228;0.095;888;2.31;1676;596;200;0.273;0.328;0.277;0.304;-0.333;172;0.335;6312;0.…
41;Man;57.1;70.1;55.4;51.4;39.9;14.7;21.0;1316.0;55.0;172;2022-04-24;825;2.53;1630;662;230;0.327;0.388;0.332;0.351;-0.424;183;0.347;9182;0.407;14547;0.117;602;2.44;1228;541;212;0.303;0.335;0.307;0.332;-0.471;173;0.393;7021;0.395;8287;0.12;557;1.63;704;280;95;0.136;0.191;0.138;0.171;-0.253;116;0.34;3632;0.453;5698;0.133;660;1.87;955;320;125;0.177;0.243;0.18;0.207;-0.308;133;0.39;5253;0.158;8817;0.…
42;Woman;35.5;67.6;47.9;44.1;34.5;19.7;29.1;1265.0;35.0;168;2022-04-23;600;2.22;1187;401;170;0.251;0.291;0.255;0.268;-0.444;154;0.425;3310;0.083;9933;0.07;675;2.3;1347;572;183;0.27;0.291;0.274;0.28;-0.357;159;0.32;5740;0.403;11063;0.087;523;1.51;622;217;79;0.117;0.148;0.118;0.144;-0.261;104;0.365;4224;0.13;6478;0.11;505;1.38;529;203;66;0.097;0.144;0.099;0.136;-0.206;95;0.328;3385;0.455;5215;0.128…
43;Man;42.3;87.1;70.5;65.5;50.8;16.6;19.1;1693.0;41.0;185;2022-05-14;964;2.61;2209;810;302;0.347;0.364;0.352;0.364;-0.453;232;0.372;5500;0.122;17280;0.08;971;2.5;2146;566;275;0.319;0.328;0.323;0.327;-0.46;215;0.485;6562;0.083;20359;0.08;657;1.77;949;298;139;0.16;0.187;0.162;0.186;-0.351;156;0.465;4865;0.18;7608;0.1;771;1.87;1178;417;154;0.177;0.214;0.18;0.195;-0.308;165;0.37;5960;0.122;11304;0.11…
44;Woman;29.9;50.1;40.3;37.4;29.0;9.8;19.6;1205.0;27.0;163;2022-04-23;641;2.6;1453;589;174;0.344;0.391;0.35;0.356;-0.35;133;0.295;5013;0.365;11491;0.068;640;2.54;1410;601;167;0.33;0.361;0.336;0.339;-0.329;130;0.278;4698;0.285;10623;0.08;416;1.88;622;292;90;0.18;0.229;0.183;0.187;-0.286;97;0.31;3411;0.63;4532;0.117;464;1.96;751;306;99;0.195;0.257;0.198;0.21;-0.282;100;0.323;4656;0.66;5263;0.125;29…
45;Man;52.7;89.4;85.1;79.8;61.3;4.3;4.8;1876.0;42.0;197;2022-05-14;1407;2.89;3077;1242;379;0.424;0.441;0.432;0.429;-0.383;261;0.305;11766;0.198;27041;0.125;1162;2.77;2044;1316;349;0.39;0.398;0.397;0.399;-0.418;251;0.265;14233;0.34;15372;0.225;908;1.99;1332;635;181;0.202;0.307;0.206;0.241;-0.295;181;0.285;8110;0.398;11450;0.133;926;1.92;1281;604;168;0.187;0.229;0.191;0.21;-0.267;174;0.278;6055;0.1…
46;Man;37.1;76.9;60.2;55.7;43.3;16.7;21.7;1540.0;37.0;176;2022-05-14;1117;2.96;2731;1227;344;0.446;0.468;0.455;0.456;-0.401;233;0.28;14299;0.43;24574;0.105;1124;2.84;2498;1115;318;0.41;0.416;0.418;0.416;-0.361;221;0.285;6460;0.24;21555;0.113;689;2.19;1196;537;188;0.245;0.288;0.248;0.258;-0.363;172;0.35;7213;0.573;8122;0.122;707;2.3;1300;632;207;0.269;0.31;0.273;0.278;-0.369;180;0.328;7191;0.458;7…
47;Man;38.2;75.4;59.4;55.1;42.8;16.0;21.2;1517.0;38.0;175;2022-05-14;1339;2.79;2845;1340;301;0.396;0.427;0.405;0.4;-0.305;214;0.225;8691;0.325;29261;0.095;898;2.63;1912;936;269;0.352;0.413;0.358;0.362;-0.373;204;0.287;7686;0.343;14065;0.107;749;1.88;1035;408;137;0.18;0.224;0.184;0.209;-0.272;144;0.335;5210;0.152;9906;0.128;882;2.23;1477;645;192;0.253;0.328;0.258;0.28;-0.307;171;0.297;5973;0.217;1…
48;Woman;22.8;49.3;42.3;39.5;30.5;7.0;14.2;1271.0;20.0;172;2022-04-24;585;2.57;1291;399;168;0.338;0.378;0.342;0.355;-0.467;130;0.42;4558;0.11;12233;0.098;500;2.48;1075;295;155;0.313;0.338;0.317;0.332;-0.466;124;0.525;3226;0.102;9285;0.095;431;2.04;687;322;106;0.213;0.251;0.217;0.243;-0.384;104;0.33;3290;0.72;4669;0.133;330;1.85;454;203;87;0.175;0.221;0.178;0.199;-0.442;94;0.427;2415;0.155;3625;0.…
49;Man;33.9;83.1;68.9;64.0;49.6;14.2;17.1;1735.0;32.0;186;2022-07-02;1271;3.21;3275;1582;439;0.525;0.6;0.535;0.539;-0.44;272;0.278;11044;0.438;24905;0.12;938;3.16;2551;1022;424;0.509;0.555;0.516;0.526;-0.62;267;0.415;10663;0.39;19903;0.133;870;2.3;1630;634;224;0.269;0.316;0.273;0.291;-0.38;194;0.352;7072;0.472;13312;0.1;747;2.07;1202;426;181;0.218;0.348;0.221;0.24;-0.381;174;0.425;6013;0.15;11299…
50;Man;29.8;100.5;80.6;74.7;58.0;19.9;19.8;1914.0;29.0;183;2022-05-14;1282;2.72;2839;1130;376;0.377;0.398;0.383;0.39;-0.456;279;0.333;10097;0.395;23426;0.095;880;2.52;2002;902;325;0.325;0.354;0.329;0.336;-0.451;255;0.36;13000;0.345;11418;0.115;1042;2.03;1696;483;210;0.211;0.259;0.214;0.235;-0.353;205;0.435;14294;0.133;22036;0.128;1282;2.0;1985;476;205;0.204;0.251;0.208;0.23;-0.317;203;0.43;15812;…
51;Man;40.4;74.3;58.6;54.3;42.2;15.7;21.1;1497.0;40.0;176;2022-04-24;996;2.65;2187;1017;267;0.358;0.391;0.365;0.366;-0.341;202;0.263;12758;0.502;17116;0.102;735;2.59;1637;585;253;0.341;0.381;0.345;0.357;-0.476;194;0.432;5122;0.427;9899;0.128;634;1.97;1033;359;144;0.197;0.232;0.198;0.212;-0.335;131;0.4;3252;0.17;7465;0.12;631;2.1;1095;404;166;0.225;0.237;0.228;0.247;-0.38;157;0.41;3323;0.64;8043;0…
52;Man;25.6;93.1;76.9;71.5;55.4;16.2;17.4;1962.0;24.0;198;2022-04-24;1525;3.1;3789;1549;457;0.491;0.514;0.501;0.498;-0.421;295;0.295;14418;0.14;37616;0.115;1199;2.99;2976;1279;422;0.455;0.491;0.463;0.466;-0.457;281;0.33;9074;0.383;23336;0.122;1205;2.27;2044;833;246;0.263;0.3;0.269;0.285;-0.309;215;0.295;12271;0.465;21891;0.117;1076;2.21;1881;818;231;0.248;0.313;0.253;0.273;-0.302;209;0.282;8936;0…
53;Man;41.1;91.0;72.2;66.9;52.0;18.8;20.7;1770.0;41.0;194;2022-04-23;1243;2.92;2683;1494;396;0.433;0.46;0.441;0.453;-0.418;273;0.265;23488;0.422;18174;0.275;1007;2.86;2169;1103;378;0.418;0.43;0.423;0.431;-0.528;265;0.343;11687;0.455;13921;0.115;1019;2.66;2134;956;327;0.36;0.374;0.366;0.379;-0.407;243;0.343;7111;0.32;13374;0.133;626;1.94;1017;480;175;0.193;0.206;0.195;0.22;-0.371;181;0.365;9265;0.…
54;Man;32.8;88.3;73.9;68.7;53.2;14.4;16.3;1771.0;31.0;178;2022-04-24;1500;3.2;4055;1629;460;0.522;0.546;0.532;0.524;-0.411;286;0.282;10364;0.357;34377;0.092;1314;3.0;3226;1347;404;0.458;0.479;0.465;0.458;-0.417;269;0.3;11170;0.338;26956;0.107;1172;2.42;2244;886;261;0.299;0.274;0.304;0.307;-0.313;214;0.295;7481;0.145;19085;0.1;1123;2.05;1874;802;188;0.214;0.214;0.219;0.229;-0.235;182;0.235;6987;0.…
55;Man;35.7;88.0;72.1;67.0;51.9;15.9;18.1;1782.0;34.0;189;2022-05-14;1048;2.65;2221;1033;315;0.358;0.358;0.364;0.376;-0.389;237;0.305;4985;0.147;16833;0.128;1039;2.5;2120;925;280;0.318;0.322;0.324;0.337;-0.342;221;0.302;6922;0.2;13812;0.11;828;1.78;1070;260;141;0.161;0.201;0.163;0.193;-0.308;157;0.542;6539;0.125;12774;0.115;818;1.99;1327;434;177;0.202;0.204;0.205;0.232;-0.341;176;0.407;5691;0.17;…
56;Man;36.9;70.5;60.9;56.7;43.8;9.6;13.6;1570.0;32.0;180;2022-04-23;840;2.86;1972;842;295;0.417;0.445;0.424;0.435;-0.499;208;0.35;8648;0.42;13392;0.085;599;2.63;1335;703;248;0.352;0.371;0.357;0.378;-0.48;188;0.352;10377;0.375;6957;0.15;593;2.06;980;431;153;0.217;0.248;0.22;0.239;-0.352;148;0.355;6592;0.585;6536;0.158;659;2.09;1062;432;157;0.222;0.294;0.225;0.243;-0.346;149;0.362;4190;0.182;8464;0…
57;Woman;40.2;60.7;45.8;42.3;33.0;14.9;24.5;1218.0;37.0;168;2022-05-14;658;2.31;1269;660;167;0.272;0.283;0.277;0.284;-0.308;144;0.253;6234;0.343;8245;0.09;678;2.2;1050;627;152;0.247;0.288;0.252;0.26;-0.293;137;0.242;7192;0.285;7834;0.182;560;1.72;670;408;94;0.152;0.184;0.155;0.175;-0.226;108;0.23;6135;0.285;5360;0.15;489;1.73;619;336;94;0.153;0.184;0.156;0.176;-0.259;108;0.28;4214;0.388;4994;0.13…
58;Woman;40.7;62.1;45.8;42.3;33.0;14.9;24.5;1218.0;37.0;172;2022-04-24;694;2.06;1172;493;145;0.216;0.24;0.22;0.232;-0.288;141;0.295;5679;0.425;10281;0.098;583;2.05;994;349;144;0.215;0.248;0.218;0.238;-0.334;138;0.412;3520;0.313;7951;0.105;547;1.51;646;272;78;0.116;0.17;0.118;0.138;-0.202;103;0.287;4391;0.45;6055;0.113;573;1.58;711;264;86;0.127;0.166;0.13;0.15;-0.227;108;0.325;4163;0.125;6965;0.10…
59;Man;39.2;100.4;72.5;66.8;52.2;27.9;27.8;1746.0;42.0;184;2022-05-14;1169;2.6;2378;1111;347;0.346;0.374;0.352;0.358;-0.379;266;0.313;7748;0.19;17068;0.16;1307;2.51;2664;1037;324;0.322;0.354;0.327;0.327;-0.339;255;0.313;9018;0.172;20308;0.113;837;1.94;1287;488;193;0.192;0.216;0.195;0.214;-0.329;198;0.395;5708;0.188;8683;0.12;938;1.92;1383;547;189;0.188;0.227;0.191;0.212;-0.282;195;0.345;6861;0.24…
60;Woman;24.0;67.9;50.2;46.3;36.1;17.7;26.1;1345.0;23.0;170;2022-08-27;886;2.48;1773;848;212;0.313;0.354;0.319;0.326;-0.306;170;0.25;6267;0.36;14795;0.098;1022;2.46;1895;1039;210;0.309;0.351;0.318;0.327;-0.262;170;0.203;9235;0.188;16680;0.128;788;1.96;1124;612;133;0.195;0.216;0.2;0.213;-0.226;135;0.217;5676;0.233;10051;0.125;772;2.06;1134;602;146;0.215;0.248;0.22;0.238;-0.257;141;0.242;4757;0.28;…
61;Woman;30.0;72.3;49.2;45.1;35.4;23.1;32.0;1291.0;30.0;159;2022-08-27;1002;2.48;1860;1049;228;0.315;0.344;0.322;0.326;-0.296;182;0.217;6446;0.34;15458;0.117;719;2.48;1510;798;225;0.313;0.338;0.319;0.332;-0.368;182;0.282;9275;0.335;9536;0.09;603;1.84;851;449;125;0.172;0.227;0.175;0.2;-0.275;135;0.278;8792;0.383;5846;0.138;502;1.79;740;366;118;0.164;0.211;0.167;0.191;-0.299;131;0.323;2979;0.412;48…
62;Man;27.5;75.3;64.9;60.5;46.7;10.4;13.8;1662.0;25.0;175;2022-08-27;1248;3.18;3371;1418;386;0.515;0.555;0.525;0.525;-0.437;244;0.273;13565;0.448;31818;0.072;1333;2.8;2856;1202;301;0.399;0.427;0.409;0.411;-0.304;210;0.25;11014;0.165;27456;0.1;981;2.37;1756;810;215;0.287;0.319;0.293;0.317;-0.313;180;0.265;10972;0.435;16774;0.117;988;2.43;1769;801;226;0.302;0.385;0.308;0.332;-0.328;185;0.282;7043;0…
63;Man;34.9;82.0;;;;;;;;175;2022-08-27;1145;2.76;2407;923;312;0.388;0.398;0.394;0.397;-0.404;225;0.338;10231;0.122;27185;0.11;1145;2.53;2220;927;264;0.327;0.348;0.333;0.337;-0.308;205;0.285;8564;0.147;20802;0.117;715;2.0;1156;390;163;0.203;0.221;0.206;0.222;-0.357;163;0.417;5619;0.15;9790;0.122;762;2.04;1246;500;170;0.212;0.246;0.215;0.226;-0.32;166;0.34;5106;0.13;11271;0.107;29.35;11.26;27.07;11…
64;Man;43.8;110.9;77.3;71.0;55.7;33.6;30.3;1780.0;47.0;182;2022-09-03;1291;2.25;2341;892;285;0.257;0.271;0.261;0.269;-0.323;252;0.32;8774;0.122;22342;0.102;986;2.18;1575;890;267;0.242;0.24;0.246;0.265;-0.34;243;0.3;10341;0.315;9651;0.16;1013;1.4;1064;386;111;0.099;0.124;0.102;0.125;-0.176;157;0.287;9722;0.142;12532;0.11;1112;1.66;1304;658;156;0.14;0.152;0.143;0.168;-0.205;187;0.237;7552;0.168;126…
65;Woman;31.5;82.2;56.5;51.8;40.7;25.7;31.3;1386.0;32.0;177;2022-09-03;1003;2.29;1915;534;219;0.268;0.307;0.272;0.274;-0.33;189;0.41;5837;0.125;16946;0.083;830;2.25;1563;723;212;0.258;0.294;0.263;0.271;-0.31;186;0.292;5290;0.328;9814;0.125;639;1.75;924;289;128;0.157;0.196;0.159;0.177;-0.31;145;0.443;3746;0.115;8004;0.11;588;1.69;792;325;120;0.146;0.196;0.148;0.171;-0.281;140;0.367;3572;0.185;5158…
66;Man;31.6;91.8;71.0;65.7;51.1;20.8;22.7;1763.0;32.0;182;2022-09-03;1080;2.67;2298;1170;334;0.364;0.391;0.37;0.385;-0.4;249;0.285;10820;0.6;16994;0.105;903;2.46;1808;711;281;0.307;0.351;0.312;0.333;-0.406;226;0.395;6267;0.333;13016;0.11;729;2.05;1248;596;197;0.215;0.257;0.219;0.243;-0.354;193;0.33;5860;0.432;8080;0.11;597;1.75;900;418;142;0.156;0.194;0.158;0.194;-0.309;163;0.34;3999;0.45;6274;0.…
67;Man;64.6;87.1;69.3;64.3;49.9;17.8;20.4;1463.0;61.0;172;2022-09-03;925;2.44;1799;956;265;0.303;0.332;0.309;0.32;-0.362;218;0.278;8385;0.338;12432;0.133;877;2.25;1490;853;226;0.259;0.28;0.264;0.278;-0.33;200;0.265;10904;0.315;8973;0.225;569;1.6;721;376;114;0.13;0.142;0.133;0.165;-0.263;142;0.302;4249;0.44;4673;0.12;490;1.34;533;264;80;0.091;0.109;0.093;0.115;-0.209;119;0.302;3484;0.403;3719;0.12…
68;Woman;41.2;68.8;50.2;46.2;36.1;18.6;27.0;1261.0;39.0;170;2022-09-03;833;2.33;1622;548;192;0.277;0.313;0.282;0.294;-0.335;163;0.35;8673;0.69;13959;0.095;697;2.23;1310;589;175;0.254;0.277;0.258;0.271;-0.324;156;0.297;6064;0.313;10642;0.11;801;1.92;1103;481;130;0.189;0.257;0.193;0.205;-0.234;133;0.27;6631;0.177;11087;0.12;801;1.97;1138;522;136;0.198;0.227;0.203;0.223;-0.241;135;0.26;5561;0.193;11…
69;Man;20.0;70.6;53.2;49.1;38.3;17.4;24.6;1516.0;19.0;166;2022-09-03;1399;3.16;3466;1705;362;0.508;0.51;0.521;0.519;-0.331;227;0.212;8413;0.432;34214;0.098;1455;2.75;2697;1602;276;0.384;0.409;0.396;0.398;-0.263;199;0.172;18117;0.17;31932;0.12;816;2.08;1330;624;156;0.22;0.262;0.224;0.235;-0.26;150;0.25;5228;0.458;11542;0.113;705;2.26;1264;564;185;0.261;0.265;0.266;0.28;-0.356;163;0.328;3629;0.55;9…
70;Woman;21.9;59.1;44.8;41.4;32.3;14.3;24.2;1305.0;20.0;172;2022-09-03;630;2.5;1292;711;190;0.319;0.354;0.325;0.342;-0.355;152;0.268;6190;0.403;7101;0.122;564;2.17;1033;356;143;0.241;0.265;0.244;0.263;-0.349;130;0.403;2596;0.165;7351;0.095;591;1.81;823;408;99;0.166;0.184;0.17;0.188;-0.228;110;0.242;6228;0.343;7807;0.102;615;1.74;847;441;93;0.154;0.209;0.158;0.178;-0.2;106;0.21;7168;0.335;7877;0.1…
71;Man;44.3;99.5;88.9;83.0;64.0;10.6;10.7;1923.0;38.0;184;2022-09-03;1405;2.81;3143;1383;401;0.402;0.438;0.409;0.409;-0.38;283;0.29;7312;0.168;24072;0.107;1105;2.57;2271;1037;335;0.335;0.364;0.341;0.353;-0.378;257;0.323;6081;0.22;14587;0.14;753;1.4;856;357;100;0.1;0.126;0.102;0.129;-0.185;142;0.28;3054;0.105;7851;0.087;859;1.94;1331;517;191;0.192;0.227;0.195;0.22;-0.319;196;0.37;3850;0.2;9652;0.1…
72;Man;64.5;91.4;65.4;60.2;47.1;26.0;28.4;1466.0;67.0;182;2022-09-17;861;2.1;1364;743;206;0.225;0.248;0.229;0.264;-0.309;195;0.278;3520;0.362;9055;0.152;1006;1.81;1207;660;154;0.167;0.161;0.171;0.199;-0.226;167;0.233;11595;0.217;12135;0.152;597;1.39;625;254;89;0.098;0.091;0.1;0.141;-0.208;127;0.352;3665;0.22;4783;0.15;589;1.18;506;245;64;0.07;0.093;0.072;0.101;-0.15;108;0.263;5144;0.21;4257;0.142…
